# Supplementary material for: Genome-wide profiling of histone H3 lysine 27 and lysine 4 trimethylation in multiple myeloma reveals the importance of Polycomb gene targeting and highlights EZH2 as a potential therapeutic target
Source: Oncotarget. 2016 Jan 7;7(6):6809–23. doi: 10.18632/oncotarget.6843 (PMC4872750; doi:10.18632/oncotarget.6843)
Supplement: Supplementary file 2 [file oncotarget-07-6809-s002.xlsx]

## Sheet: Genelist_patient
List of MM common H3K27me3, H3K4me3 and bivalent targets
MM common H3K27me3 targets	MM common H3K4me3 targets	MM common bivalent targets
SLC6A3	NOC2L	ANKRD33B
IRX2	SDF4	C16orf13
PDZD2	UBE2J2	CCNO
EGFLAM	ACAP3	PDE8B
RP11-428C6.1	CPSF3L	HOMER1
PDE8B	GLTPD1	RASGRF2
OTP	CCNL2	NR2F1
BHMT	ATAD3A	TSLP
THBS4	NADK	ANKRD43
NR2F1	GNB1	PCDH1
AC106818.1	RER1	FOXQ1
TRIM36	PANK4	FOXC1
CDO1	TPRG1L	SLC22A23
PRDM6	LRRC47	NRN1
FSTL4	KCNAB2	TFAP2A
CTC-349C3.2	NOL9	ELOVL2
NEUROG1	ZBTB48	FAM65B
CXCL14	PHF13	LST1
TGFBI	THAP3	FOXP4
SPOCK1	DNAJC11	PRICKLE4
PSD2	CAMTA1	C6orf154
ARAP3	VAMP3	TMEM151B
PCDH1	RERE	RUNX2
FGF1	SLC2A5	DST
KCTD16	PIK3CD	B3GAT2
POU4F3	CLSTN1	CNR1
ABLIM3	CTNNBIP1	POU3F2
AFAP1L1	UBE4B	AIM1
IL17B	KIF1B	SOBP
CDX1	PGD	VGLL2
SLC6A7	PEX14	NKAIN2
CAMK2A	UBIAD1	EYA4
SYNPO	KIAA2013	TCF21
MYOZ3	PLOD1	IL20RA
FAT2	MFN2	PHACTR2
HAND1	VPS13D	UST
EBF1	TMEM51	C6orf97
ADRA1B	CASP9	DLL1
CCNJL	DDI2	TWIST1
C1QTNF2	SPEN	IGF2BP3
SLIT3	C1orf224	HOXA4
KCNMB1	C1orf144	HOXA9
KCNIP1	RCC2	HOXA11
TLX3	ALDH4A1	HOXA13
SH3PXD2B	IFFO2	CHN2
NKX2-5	KIAA0090	IGFBP3
STC2	AKR7A2	DLX5
MSX2	PQLC2	MUC3A
CPLX2	CAPZB	GRM8
SNCB	PINK1	PODXL
UNC5A	DDOST	FAM131B
BTNL9	HP1BP3	GBX1
AL033381.2	ECE1	SMARCD3
FOXF2	USP48	DUSP4
C6orf195	CDC42	RBPMS
PSMG4	KDM1A	FGFR1
DSP	LUZP1	RGS20
TFAP2A	HNRNPR	TOX
SYCP2L	ZNF436	BHLHE22
ELOVL2	E2F2	MSC
PHACTR1	RPL11	ZFHX4
RNF182	TCEB3	HEY1
CD83	C1orf128	SNX16
POM121L2	LYPLA2	C8orf47
MOG	GALE	KCNQ3
HLA-G	HMGCL	DMRT2
TRIM40	IL28RA	ARID3C
C6orf205	C1orf201	GNAQ
C6orf15	SRRM1	LHX2
PSORS1C1	CLIC4	GRRP1
SLC44A4	RUNX3	FGR
TNXB	C1orf63	PTPRU
PRRT1	TMEM50A	BAI2
AL662796.1	TMEM57	DLGAP3
HLA-DQA2	LDLRAP1	MACF1
HLA-DOA	MAN1C1	MYCL1
HLA-DPB2	FAM54B	HIVEP3
COL11A2	PAFAH2	RNF220
IP6K3	PDIK1L	FOXD3
MLN	CCDC21	GNG12
TULP1	SH3BGRL3	GIPC2
C6orf126	UBXN11	WDR63
C6orf127	HMGN2	VANGL1
CLPS	ARID1A	AL583842.3
SLC26A8	PIGV	PDE4DIP
PNPLA1	ZDHHC18	SEC22B
C6orf222	GPN2	HFE2
CPNE5	NUDC	ANKRD35
AL353597.1	SLC9A1	NBPF15
GLP1R	WDTC1	PLEKHO1
KCNK17	TMEM222	CA14
LRFN2	SYTL1	LOR
TREML4	IFI6	NPR1
NCR2	STX12	EFNA3
MDFI	PPP1R8	EFNA1
GUCA1A	RPA2	THBS3
RP1-139D8.6	SMPDL3B	LMNA
PTK7	EYA3	C1orf61
TTBK1	ATPIF1	NTRK1
CAPN11	SESN2	KIRREL
TMEM151B	RCC1	VANGL2
TCTE1	TRNAU1AP	PCP4L1
SPATS1	SNHG12	ILDR2
TFAP2B	TAF12	LHX4
IL17F	YTHDF2	KIAA1614
C6orf168	SFRS4	LHX9
PRDM13	PUM1	NR5A2
SIM1	SNRNP40	LMOD1
POPDC3	ZCCHC17	RASSF5
SOBP	PEF1	HLX
OSTM1	PTP4A2	C1orf95
NR2E1	KPNA6	PGBD5
TCF21	TXLNA	GNG4
OLIG3	EIF3I	EDARADD
UST	BSDC1	KIF26B
ULBP2	ZBTB8OS	ID2
RAET1L	S100PBP	ASAP2
PPP1R14C	PHC2	CYS1
AKAP12	RP11-244H3.2	ATP6V1C2
TMEM181	SFPQ	OSR1
FNDC1	ZMYM4	EFR3B
MAS1	PSMB2	SLC30A3
SLC22A3	C1orf216	EPAS1
T	EIF2C1	OTX1
UNC93A	MAP7D1	MEIS1
C6orf123	THRAP3	DYSF
DLL1	STK40	LBX2
UNCX	MRPS15	DOK1
AMZ1	ZC3H12A	ATOH8
CYTH3	MEAF6	REEP1
NXPH1	SNIP1	NCRNA00164
SP8	C1orf109	TBR1
NPVF	MANEAL	SP5
KIAA0087	C1orf122	GAD1
HOXA9	AL929472.3	DLX1
EVX1	INPP5B	DLX2
CREB5	UTP11L	SP9
CPVL	RRAGC	NEUROD1
CHN2	MYCBP	TMEFF2
WIPF3	NDUFS5	SATB2
CRHR2	MACF1	NRP2
ADCYAP1R1	PABPC4	WNT10A
TBX20	PPIE	CCDC140
GCK	TRIT1	SGPP2
CAMK2B	MFSD2A	SERPINE2
IGFBP1	CAP1	C2orf72
VSTM2A	RLF	RFTN1
MLXIPL	ZMPSTE24	SATB1
ELN	SMAP2	THRB
SRRM3	ZNF643	ITGA9
DLX6	DEM1	CDCP1
DLX5	NFYC	TMEM158
GJC3	CITED4	PTH1R
GAL3ST4	CTPS	ARHGEF3
FBXO24	SCMH1	GPR27
ACTL6B	PPCS	GLT8D4
EPO	PPIH	FSTL1
MUC3A	YBX1	SEMA5B
MUC17	LEPRE1	HEG1
SERPINE1	C1orf50	MGLL
VGF	CDC20	TMEM108
C7orf52	C1orf84	C3orf72
MOGAT3	KDM4A	PCOLCE2
MYL10	ST3GAL3	PAQR9
SLC26A4	IPO13	ZIC1
FEZF1	DPH2	SHOX2
PAX4	ATP6V0B	RSRC1
LEP	B4GALT2	SCHIP1
PRRT4	SLC6A9	AC112641.1
FLNC	DMAP1	C3orf57
SMO	ERI3	MECOM
AC009785.1	RNF220	TNIK
PLXNA4	TMEM53	SOX2
AKR1B15	KIF2C	IGF2BP2
SVOPL	RPS8	HES1
KLRG2	PLK3	SENP5
DENND2A	BTBD19	NKX3-2
FAM131B	PTCH2	AC118282.3
NOS3	UROD	PDGFRA
AC010973.1	ZSWIM5	PPEF2
GBX1	TOE1	FRAS1
CRYGN	TESK2	BMPR1B
EN2	MMACHC	SGMS2
CNPY1	PRDX1	LEF1
VIPR2	AKR1A1	NEUROG2
AC100809.1	NASP	SMAD1
GATA4	GPBP1L1	FHDC1
DEFB136	TMEM69	HAND2
GFRA2	IPP	FAM149A
FGF17	MAST2	INSM1
HR	POMGNT1	C20orf160
LGI3	LRRC41	HUNK
SFTPC	MOBKL2C	OLIG1
PHYHIP	ATPAF1	CBR3
PEBP4	KIAA0494	SHISA8
NKX2-6	STIL	GATA3
NEFL	FAF1	BMI1
EBF2	CDKN2C	SPAG6
DPYSL2	RNF11	NRP1
ADRA1A	OSBPL9	BX322613.1
STMN4	NRD1	AGAP7
CHRNA2	KTI12	FGF8
CLU	BTF3L4	PSD
SCARA3	CC2D1B	NEURL
AC069113.1	PRPF38A	RBM20
SCARA5	GPX7	RGS10
RBPMS	CPT2	HMX3
GPR124	TMEM48	DHX32
GOT1L1	YIPF1	FANK1
TACC1	HSPB11	DCHS1
SFRP1	TMEM59	BDNF
ANK1	C1orf83	MPPED2
PLAT	SSBP3	PAX6
SOX17	PARS2	LMO2
MOS	MYSM1	ABTB2
C8orf84	USP1	FJX1
STMN2	ATG4C	ALX4
GDF6	ALG6	LRP4
MATN2	ITGB3BP	KLHL35
RGS22	PGM1	BTG4
GRHL2	DNAJC6	BACE1
C8orf85	LEPROT	ABCG4
ADCY8	PDE4B	PVRL1
KCNQ3	SERBP1	SORL1
PTK2	DEPDC1	PKNOX2
LY6K	LRRC40	FEZ1
CYP11B2	SFRS11	CACNA1C
AC105219.3	CTH	PTMS
SCRT1	NEGR1	LAG3
DMRT1	TYW3	ARNTL2
DMRT3	RABGGTB	ACCN2
PRSS3	ZZZ3	HOXC9
CNTFR	FUBP1	NXPH4
ARID3C	DNAJB4	SHMT2
KIAA1045	GNG5	NDUFA4L2
OR2S2	SPATA1	SLC26A10
CCIN	C1orf52	HMGA2
FRMPD1	ODF2L	IRAK3
IGFBPL1	SH3GLB1	SMAD9
SHC3	RP4-604K5.1	PCDH8
FOXE1	HS2ST1	OCA2
COL15A1	LMO4	DLL4
C9orf4	PKN2	ONECUT1
PALM2	LRRC8C	MYO1E
SVEP1	LRRC8D	FAM81A
DAB2IP	GFI1	RBPMS2
MORN5	MTF2	SMAD6
CRB2	DR1	SEMA7A
LHX2	ABCD3	ISL2
LMX1B	TMEM56	SV2B
C9orf50	HIAT1	ALDH1A3
PTGES	RTCD1	RAB34
RP11-88G17.6	CDC14A	TMEM98
FIBCD1	EXTL2	UNC45B
NTNG2	VAV3	C17orf96
C9orf171	FAM102B	AC087650.8
BARHL1	TMEM167B	AC087650.1
GFI1B	PSRC1	GJC1
ADAMTSL2	AHCYL1	SKAP1
OLFM1	FAM40A	HOXB4
LHX3	RBM15	HOXB7
LCNL1	KCNA2	HOXB8
NRARP	KCNA3	DLX4
CACNA1B	CD53	SPATA20
AL611925.1	DENND2D	NOG
C1orf222	RAP1A	PPM1E
GABRD	CAPZA1	FAM20A
CCDC27	MAGI3	2013-09-09
CA6	AP4B1	AC120024.1
PTCHD2	NRAS	BAHCC1
C1orf187	SLC22A15	HSD11B2
NPPB	C1orf203	ADAMTS10
TNFRSF8	TRIM45	PDE4A
PDPN	MAN1A2	RTBDN
C1orf196	WDR3	DLL3
RP1-21O18.1	ZNF697	PVRL2
C1orf126	PHGDH	LMTK3
FHAD1	PDE4DIP	AP001005.2
FBLIM1	TXNIP	KIAA0802
PADI3	ANKRD34A	TUBB6
IGSF21	LIX1L	RNF152
PAX7	RBM8A
PLA2G5	PEX11B
UBXN10	PIAS3
VWA5B1	NUDT17
CAMK2N1	POLR3C
FAM43B	PRKAB2
ALPL	FMO5
RAP1GAP	CHD1L
EPHA8	BCL9
EPHB2	ACP6
MDS2	HIST2H2AA4
MYOM3	HIST2H2BE
SRRM1	HIST2H2AB
SLC30A2	BOLA1
TRIM63	SF3B4
GRRP1	OTUD7B
AIM1L	VPS45
LIN28	ANP32E
OPRD1	APH1A
AL049570.1	PRPF3
SDC3	RPRD2
NKAIN1	TARS2
SERINC2	C1orf138
TINAGL1	MCL1
COL16A1	ENSA
SPOCD1	GOLPH3L
ZBTB8B	CTSS
HPCA	ARNT
CSMD2	SETDB1
GJB3	LASS2
DLGAP3	FAM63A
GRIK3	PRUNE
RSPO1	C1orf56
EPHA10	MLLT11
POU3F1	CDC42SE1
HPCAL4	GABPB2
FAM183A	LYSMD1
RNF220	SCNM1
KNCN	VPS72
TAL1	PIP5K1A
FOXE3	PSMD4
FOXD2	ZNF687
PODN	PI4KB
GLIS1	RFX5
BSND	PSMB4
PCSK9	POGZ
KANK4	TUFT1
FOXD3	SNX27
LPAR3	OAZ3
MCOLN3	TDRKH
BARHL2	THEM4
KIAA1324	S100A10
SYPL2	S100A11
EPS8L3	S100A6
SLC6A17	C1orf77
PROK1	SNAPIN
SYT6	ILF2
NGF	INTS3
NHLH2	GATAD2B
PTGFRN	DENND4B
TBX15	CRTC2
REG4	SLC39A1
HFE2	CREB3L4
GJA5	JTB
CA14	RPS27
C1orf230	TPM3
TNRC4	UBAP2L
AL591893.1	HAX1
TCHH	ATP8B2
LCE5A	IL6R
LCE3C	UBE2Q1
CRCT1	ADAR
LCE1A	PMVK
PGLYRP3	PBXIP1
PGLYRP4	PYGO2
S100A12	SHC1
S100A7L2	CKS1B
SHE	FLAD1
TDRD10	ZBTB7B
CHRNB2	EFNA3
DCST1	RAG1AP1
THBS3	MTX1
RHBG	GBA
C1orf61	FAM189B
HAPLN2	SCAMP3
BCAN	CLK2
CRABP2	FDPS
NTRK1	RUSC1
INSRR	MSTO1
PEAR1	DAP3
C1orf92	RIT1
KIRREL	KIAA0907
AIM2	RXFP4
CADM3	ARHGEF2
DARC	SSR2
FCRL6	UBQLN4
CCDC19	ROBLD3
SLAMF9	LMNA
KCNJ10	SEMA4A
KCNJ9	SLC25A44
ATP1A2	PMF1
ATP1A4	PAQR6
AL121987.1	TMEM79
VANGL2	C1orf85
AL590714.2	CCT3
RGS4	C1orf182
LMX1A	MEF2D
RXRG	APOA1BP
AL160058.1	GPATCH4
LRRC52	ISG20L2
ILDR2	C1orf66
MAEL	MRPL24
GPA33	HDGF
DUSP27	PRCC
TNN	ETV3
TNR	FCRL5
PAPPA2	FCRL2
ASTN1	IFI16
FAM163A	AIM2
LHX4	DUSP23
CACNA1E	TAGLN2
ZNF648	PIGM
RGS8	IGSF8
LAMC2	PEA15
NMNAT2	DCAF8
GPR25	PEX19
CACNA1S	COPA
IGFN1	NCSTN
PKP1	SLAMF6
TNNT2	SLAMF1
LAD1	CD48
TNNI1	SLAMF7
LMOD1	LY9
GPR37L1	F11R
LGR6	TSTD1
SYT2	USF1
PPFIA4	ARHGAP30
MYOG	KLHDC9
ADORA1	PFDN2
MYBPH	NIT1
CHI3L1	DEDD
CHIT1	UFC1
FMOD	USP21
PRELP	B4GALT3
OPTC	NDUFS2
C1orf157	TOMM40L
SOX13	MPZ
ETNK2	SDHC
REN	FCRLA
KISS1	FCRLB
GOLT1A	DUSP12
PLEKHA6	ATF6
NFASC	UHMK1
CNTN2	UAP1
KLHDC8A	DDR2
LEMD1	NUF2
MFSD4	MGST3
SLC26A9	ALDH9A1
AL713965.2	TMCO1
IL19	UCK2
IL20	POGK
IL24	TADA1
PIGR	POU2F1
FCAMR	RCSD1
AC098935.2	MPZL1
CR1	DCAF6
CD34	GPR161
CAMK1G	TIPRL
LAMB3	NME7
IRF6	SLC19A2
SERTAD4	Z99572.1
C1orf133	C1orf156
RD3	SCYL3
ATF3	KIFAP3
BATF3	GORAB
PROX1	BAT2D1
PTPN14	VAMP4
TLR5	METTL13
SUSD4	PIGC
CAPN8	C1orf9
CNIH3	PRDX6
C1orf95	KLHL20
WNT3A	CENPL
CAPN9	ZBTB37
TRIM67	RC3H1
KCNK1	RABGAP1L
SLC35F3	CACYBP
GNG4	MRPS14
ACTN2	RFWD2
ASAP2	SEC16B
AC104794.4	C1orf220
KCNF1	RALGPS2
OSR1	FAM20B
KLHL29	TOR3A
EFR3B	SOAT1
POMC	TOR1AIP1
C2orf70	CEP350
CIB4	QSOX1
KCNK3	ACBD6
DPYSL5	XPR1
SLC30A3	STX6
DNAJC5G	MR1
TRIM54	IER5
GCKR	GLUL
CAPN13	RNASEL
ABCG5	DHX9
ABCG8	LAMC1
SIX3	SMG7
SIX2	NCF2
KCNK12	ARPC5
MEIS1	TSEN15
PROKR1	C1orf21
ANTXR1	EDEM3
CLEC4F	RNF2
VAX2	C1orf25
EMX1	C1orf26
EGR4	TPR
C2orf78	C1orf27
TLX2	PTGS2
FAM176A	PLA2G4A
TCF7L1	UCHL5
ATOH8	GLRX2
REEP1	CDC73
FAM178B	ASPM
CNGA3	ZBTB41
LONRF2	DENND1B
NPAS2	NEK7
FHL2	PTPRC
MALL	ZNF281
ACOXL	KIF14
EN1	DDX59
C1QL2	CAMSAP1L1
SCTR	CSRP1
GLI2	NAV1
MYO7B	IPO9
LIMS2	TIMM17A
ARHGEF4	RNPEP
NXPH2	ARL8A
KIF5C	PTPN7
GAD1	UBE2T
AC015976.3	PPP1R12B
DLX1	KDM5B
SP9	KLHL12
EVX2	ADIPOR1
HOXD12	CYB5R1
HOXD11	CHIT1
HOXD10	BTG2
HOXD9	ATP2B4
HOXD8	LAX1
HOXD3	ZC3H11A
HOXD4	SNRPE
SATB2	PPP1R15B
NRP2	PIK3C2B
PTH2R	MDM4
MARCH4	LRRN2
IGFBP5	RBBP5
CXCR1	DSTYK
WNT6	NUAK2
CDK5R2	PCTK3
FEV	ELK4
CRYBA2	NUCKS1
CCDC108	RAB7L1
IHH	SLC41A1
PTPRN	IKBKE
AC114803.2	RASSF5
SPEG	LGTN
ACCN4	DYRK3
OBSL1	MAPKAPK2
INHA	FAIM3
DNER	YOD1
GPR55	CD55
SPATA3	CD46
C2orf72	C1orf132
NPPC	TRAF3IP3
NGEF	C1orf74
TRPM8	C1orf107
COL6A3	RCOR3
MLPH	C1orf97
LRRFIP1	SLC30A1
RAMP1	NEK2
AC149644.1	DTL
AC011298.2	PPP2R5A
AC104809.3	NENF
ATP2B2	ATF3
SLC6A1	TATDN3
TIMP4	FLVCR1
PPARG	RPS6KC1
TMEM40	SMYD2
FBLN2	CENPF
WNT7A	ESRRG
FGD5	GPATCH2
GALNTL2	RRP15
SUSD5	TGFB2
ITGA9	LYPLAL1
SCN5A	EPRS
CCK	BPNT1
HHATL	IARS2
FAM198A	RAB3GAP2
TMEM158	TAF1A
SLC6A20	MIA3
CACNA2D2	AIDA
CACNA1D	C1orf58
CACNA2D3	DISP1
IL17RD	CAPN2
FEZF2	TP53BP2
FAM19A4	FBXO28
CASR	NVL
SEMA5B	WDR26
ADCY5	CNIH3
ROPN1	LBR
KALRN	SRP9
CCDC37	TMEM63A
AC084035.1	PYCR2
KLHDC6	C1orf55
DNAJB8	H3F3A
GATA2	ACBD3
RP11-723O4.6	MIXL1
CCDC48	LIN9
TRH	PARP1
COL6A6	ITPKB
CPNE4	PSEN2
SLCO2A1	CABC1
FOXL2	ZNF678
MRPS22	SNAP47
PCOLCE2	JMJD4
ZIC4	ARF1
WWTR1	C1orf35
KCNAB1	MRPL55
SHOX2	GUK1
SCHIP1	TRIM11
CLDN11	RNF187
SLC7A14	RAB4A
GHSR	C1orf96
SOX2	NUP133
VWA5B2	ABCB10
ECE2	TAF5L
THPO	GALNT2
EHHADH	COG2
AHSG	ARV1
FETUB	GNPAT
HRG	C1orf124
RTP1	EGLN1
MASP1	TSNAX
SST	DISC1
TPRG1	KIAA1383
LRRC15	C1orf57
APOD	RP5-862P8.2
CPLX1	C1orf31
PPP2R2C	IRF2BP2
NKX3-2	TOMM20
SLC34A2	RBM34
PHOX2B	GGPS1
GSX2	TBCE
NKX6-1	B3GALNT2
COL25A1	LYST
PITX2	ERO1LB
MAML3	LGALS8
SCOC	HEATR1
RP11-542P2.1	MTR
HAND2	FH
HELT	KMO
DEFB126	CHML
TCF15	OPN3
PDYN	EXO1
EBF4	CEP170
FOXA2	SDCCAG8
VSX1	ZNF238
DUSP15	ADSS
BPI	PPPDE1
SLC32A1	FAM36A
JPH2	HNRNPU
HNF4A	SMYD3
KCNK15	TFB2M
RIMS4	AHCTF1
RBPJL	ZNF670
WFDC2	SH3BP5L
SLC12A5	ZNF672
CDH22	ZNF692
KCNB1	ZMYND11
PTGIS	KLF6
KCNG1	C10orf18
NFATC2	GDI2
CYP24A1	ANKRD16
DOK5	FBXO18
BMP7	IL15RA
PCK1	RBM17
C20orf85	SFMBT2
ANKRD60	ATP5C1
APCDD1L	TAF3
ZNF831	CUGBP2
EDN3	AL512631.1
PHACTR3	USP6NL
NTSR1	NUDT5
AL121673.2	CDC123
HUNK	CAMK1D
OLIG2	SEPHS1
KCNE1	PRPF18
CLIC6	SUV39H2
RUNX1	DCLRE1C
AP000697.1	MEIG1
SIM2	NMT2
KCNJ6	RSU1
C21orf88	STAM
DSCAM	NSUN6
FAM3B	MLLT10
TMPRSS2	DNAJC1
RIPK4	COMMD3
UMODL1	PIP5K2A
ABCG1	OTUD1
DNMT3L	ARHGAP21
KRTAP12-1	THNSL1
GSC2	PDSS1
NEFH	ABI1
SEC14L3	YME1L1
SEC14L4	ACBD5
OSBP2	RAB18
SLC5A1	MTPAP
SLC5A4	MAP3K8
BPIL2	ZEB1
SYN3	ARHGAP12
RASD2	ITGB1
CACNG2	CUL2
PVALB	AL590623.1
C22orf33	BMS1
TMPRSS6	HNRNPF
CARD10	RASSF4
KCNJ4	C10orf10
PDGFB	ZNF22
GRAP2	MAPK8
FAM83F	ERCC6
MPPED1	NCOA4
KIAA1644	CSTF2T
PHF21B	DKK1
WNT7B	UBE2D1
MOV10L1	TFAM
IL2RA	CCDC6
FRMD4A	ARID5B
GAD2	JMJD1C
SYT15	REEP3
GPRIN2	PBLD
PPYR1	DNA2
DRGX	TET1
CHAT	VPS26A
ZNF365	HK1
NEUROG3	AIFM2
COL13A1	SAR1A
H2AFY2	LRRC20
NPFFR1	EIF4EBP2
UNC5B	C10orf54
CDH23	PSAP
PLAC9	ASCC1
ANKRD22	DDIT4
ACTA2	DNAJB12
CH25H	CCDC109A
SLC16A12	DNAJC9
AL590080.2	MRPS16
GPR120	TTC18
RBP4	ANXA7
LGI1	USP54
DNTT	SEC24C
OPALIN	FUT11
SLIT1	CHCHD1
CRTAC1	KIAA0913
HPSE2	NDST2
PKD2L1	CAMK2G
PAX2	ADK
PDZD7	MYST4
TLX1	VDAC2
LBX1	RP11-369J21.6
FGF8	ANXA11
PSD	TSPAN14
COL17A1	GHITM
C10orf79	FAM35A
SORCS3	MINPP1
GPAM	ATAD1
HABP2	PTEN
VWA2	IFIT5
VAX1	KIF20B
SLC18A2	RPP30
EMX2	PCGF5
FGFR2	FGFBP3
TACC2	BTAF1
HTRA1	CPEB3
GPR26	MARCH5
CPXM2	KIF11
EBF3	EXOC6
CALY	C10orf4
BRSK2	HELLS
KRTAP5-1	TCTN3
KRTAP5-5	ENTPD1
IGF2AS	ZNF518A
INS	BLNK
ASCL2	TM9SF3
AC010930.1	PIK3AP1
CCKBR	LCOR
DCHS1	ARHGAP19
SYT9	FRAT2
SCUBE2	PGAM1
MRVI1	EXOSC1
GALNTL4	MORN4
DKK3	PI4K2A
RASSF10	AVPI1
ABCC8	ZFYVE27
USH1C	HPS1
MYOD1	SLC25A28
KCNC1	ENTPD7
PTPN5	ERLIN1
DBX1	CHUK
SLC6A5	CWF19L1
NELL1	BLOC1S2
BDNF	NDUFB8
MPPED2	SEMA4G
PAX6	C10orf2
DEPDC7	LZTS2
LMO2	MGEA5
ABTB2	KCNIP2
ELF5	LDB1
SLC1A2	PPRC1
PAMR1	NOLC1
RAG1	GBF1
ALX4	NFKB2
SYT13	FBXL15
CHST1	C10orf95
CREB3L1	ACTR1A
LRP4	SUFU
AP001652.1	TRIM8
TCN1	ARL3
MS4A13	CNNM2
CD6	NT5C2
LRRC10B	USMG5
SYT7	CALHM2
DAGLA	OBFC1
AP002380.1	SLK
SCGB1D1	C10orf78
CHRM1	GSTO1
HRASLS5	GSTO2
KCNK4	ITPRIP
NRXN2	XPNPEP1
GAL	RP11-451M19.3
FGF19	ADD3
FGF4	MXI1
FGF3	DUSP5
ANO1	PDCD4
SHANK2	GPAM
KRTAP5-10	VTI1A
PHOX2A	DCLRE1A
PDE2A	C10orf118
P4HA3	FAM160B1
KCNE3	TRUB1
CHRDL2	PDZD8
SLCO2B1	RAB11FIP2
AP001972.1	C10orf84
ARRB1	SFXN4
MAP6	PRDX3
B3GNT6	TIAL1
ODZ4	BAG3
FAM181B	INPP5F
C11orf88	C10orf119
LAYN	SEC23IP
AP000907.2	BRWD2
CRYAB	PSTK
DRD2	METTL10
HTR3B	BCCIP
HTR3A	PTPRE
ZBTB16	GLRX3
NNMT	STK32C
DSCAML1	INPP5A
FXYD6	MTG1
TMPRSS13	BET1L
SCN4B	RIC8A
SCN2B	PSMD13
AMICA1	IFITM1
CD3E	PHRF1
PHLDB1	CHID1
CXCR5	TOLLIP
UPK2	CTSD
C1QTNF5	MRPL23
USP2	TSSC4
THY1	AC131971.1
TRIM29	CARS
POU2F3	ZNF195
BSX	NUP98
AP000926.1	PGAP2
ROBO3	RHOG
ROBO4	STIM1
HEPACAM	RRM1
PKNOX2	TRIM21
DDX25	SMPD1
ADAMTS8	ARFIP2
OPCML	RRP8
GLB1L3	ILK
B4GALNT3	TAF10
LRTM2	TPP1
CACNA2D4	MRPL17
CACNA1C	PPFIBP2
PRMT8	EIF3F
FGF6	RPL27A
KCNA6	TMEM9B
ANO2	TMEM41B
VWF	IPO7
C12orf53	ZNF143
GPRC5A	ADM
COL2A1	CTR9
PRPH	EIF4G2
AQP2	ARNTL
AQP5	BTBD10
AQP6	CYP2R1
ACCN2	C11orf58
ACVRL1	RPS13
KRT7	SERGEF
AC021066.1	HPS5
KRT86	GTF2H1
KRT83	LDHA
KRT85	TSG101
KRT84	UEVLD
KRT75	SPTY2D1
KRT71	ZDHHC13
KRT74	HTATIP2
KRT73	PRMT3
KRT76	LGR4
KRT3	LIN7C
SP7	KIF18A
HOXC13	METT5D1
HOXC12	DNAJC24
HOXC11	ELP4
HOXC10	EIF3M
HOXC6	QSER1
HOXC9	TCP11L1
HOXC8	CSTF3
HOXC5	HIPK3
HOXC4	FBXO3
ITGA5	CAPRIN1
PPP1R1A	NAT10
METTL7B	PDHX
ERBB3	APIP
NXPH4	TRIM44
SLC26A10	COMMD9
NTN4	TRAF6
ASCL1	HSD17B12
RFX4	ALKBH3
BTBD11	SLC35C1
ASCL4	CRY2
WSCD2	DGKZ
SVOP	KIAA0652
FOXN4	ZNF408
TRPV4	ARFGAP2
CUX2	DDB2
LHX5	NR1H3
TBX5	MADD
TBX3	SPI1
MSI1	PSMC3
CABP1	NDUFS3
DNAH10	AGBL2
P2RX2	FNBP4
SACS	NUP160
ATP8A2	SSRP1
GSX1	TIMM10
PRHOXNB	UBE2L6
C13orf33	CLP1
ZIC5	TMX2
ZIC2	C11orf31
OTUD7A	ZFP91
RYR3	FAM111A
GJD2	OSBP
ACTC1	STX3
PLA2G4D	CCDC86
TGM7	PRPF19
DUOX2	TMEM109
DUOXA2	DDB1
DUOXA1	CYBASC3
DUOX1	TMEM138
GLDN	TMEM216
ONECUT1	C11orf10
CGNL1	FTH1
GRINL1A	INCENP
ALDH1A2	AHNAK
MYO1E	TUT1
FOXB1	MTA2
RORA	EML3
C2CD4B	B3GAT3
TPM1	GANAB
CA12	INTS5
RBPMS2	METTL12
IGDCC3	C11orf48
IGDCC4	UBXN1
MEGF11	BSCL2
SMAD6	GNG3
LBXCOR1	HNRNPUL2
ITGA11	TTC9C
CORO2B	ZBTB3
PAQR5	POLR2G
THSD4	TAF6L
GRAMD2	TMEM179B
TMEM202	TMEM223
HCN4	NXF1
C15orf60	STX5
LOXL1	WDR74
CCDC33	SLC3A2
CYP11A1	RARRES3
CYP1A2	C11orf95
CPLX3	MARK2
C15orf27	NAA40
ACSBG1	COX8A
CRABP1	OTUB1
CHRNA3	STIP1
RASGRF1	FERMT3
IL16	NUDT22
CPEB1	DNAJC4
BNC1	VEGFB
ACAN	FKBP2
RHCG	PPP1R14B
PLIN1	ESRRA
SV2B	PRDX5
ST8SIA2	SF1
RGMA	MAP4K2
NR2F2	PPP2R5B
ALDH1A3	ZFPL1
PCSK6	TM7SF2
SALL2	FAU
SFTA3	SYVN1
ABHD12B	DPF2
OTX2	FRMD8
RGS6	SCYL1
PAPLN	SSSCA1
VSX2	FAM89B
TMEM90A	EHBP1L1
ESRRB	MAP3K11
VASH1	PCNXL3
KCNK10	SIPA1
PRIMA1	RELA
NXN	RNASEH2C
BHLHA9	CFL1
RTN4RL1	MUS81
SMTNL2	FIBP
VMO1	C11orf68
SLC2A4	DRAP1
YBX2	SART1
TNK1	BANF1
ATP1B2	SF3B2
EFNB3	PACS1
DNAH2	KLC2
CHD3	RAB1B
ALOX15B	YIF1A
ALOX12B	BRMS1
ALOXE3	PELI3
ARHGEF15	DPP3
RNF222	ZDHHC24
MYH10	CCS
NTN1	RBM14
HS3ST3A1	RBM4
NOS2	RBM4B
SEZ6	RCE1
ACCN1	KDM2A
C17orf102	ADRBK1
TMEM132E	ANKRD13D
MMP28	POLD4
HNF1B	PPP1CA
AC183087.2	TBC1D10C
SRCIN1	RPS6KB2
C17orf96	TMEM134
NEUROD2	CDK2AP2
PPP1R1B	GSTP1
PNMT	C11orf72
TNS4	NDUFV1
KRT222	UNC93B1
KRT26	TCIRG1
KRT27	SUV420H1
KRT23	C11orf24
KRT32	SAPS3
KRT19	CPT1A
KRT9	IGHMBP2
HAP1	TPCN2
ZNF385C	ORAOV1
WNK4	FADD
MEOX1	NADSYN1
SOST	RNF121
CD300LG	LRTOMT
PYY	C11orf59
GJC1	INPPL1
GFAP	ARAP1
C1QL1	ATG16L2
CRHR1	FCHSD2
AC217771.1	FAM168A
MAPT	RAB6A
WNT3	PAAF1
WNT9B	UCP2
ITGB3	C2CD3
TBKBP1	PPME1
SP6	RNF169
HOXB2	SPCS2
HOXB3	RPS3
HOXB5	SERPINH1
HOXB6	UVRAG
HOXB8	PRKRIR
HOXB9	AP002360.2
PRAC	C11orf30
HOXB13	ACER3
TTLL6	PAK1
GIP	CLNS1A
IGF2BP1	C11orf67
B4GALNT2	INTS4
NGFR	NDUFC2
DLX4	ALG8
DLX3	USP35
SAMD14	GAB2
COL1A1	NARS2
TMEM92	PRCP
MYCBPAP	RAB30
EPN3	PCF11
CACNA1G	ANKRD42
ABCC3	CCDC90B
CA10	DLG2
CUEDC1	TMEM126B
LPO	TMEM126A
RNF43	CREBZF
CA4	PICALM
TBX4	EED
MARCH10	C11orf73
DNAI2	TMEM135
GPRC5C	CHORDC1
CD300LB	TAF1D
C17orf77	C11orf54
CD300E	PANX1
RAB37	MRE11A
GRIN2C	SFRS2B
FADS6	FAM76B
OTOP2	CEP57
OTOP3	MAML2
CYGB	JRKL
ST6GALNAC2	AP000872.1
ST6GALNAC1	BIRC3
MGAT5B	BIRC2
AC087645.2	TMEM123
DNAH17	DCUN1D5
C1QTNF1	PDGFD
AC073624.1	CASP12
AC021534.1	CASP4
ENPP7	CASP1
CBX2	CARD16
TBC1D16	KIAA1826
CCDC40	ALKBH8
AC108134.2	SLC35F2
SRL	CUL5
HS3ST2	ACAT1
HS3ST4	NPAT
GSG1L	ATM
SEZ6L2	C11orf65
FAM57B	EXPH5
CBLN1	POU2AF1
SALL1	SIK2
MT3	FDXACB1
MT1A	C11orf1
MT1CP	C11orf57
MT1B	SDHD
MT1F	PTS
MT1G	USP28
GPR56	C11orf71
CNGB1	RBM7
NDRG4	BUD13
AC132186.1	ZNF259
CA7	SIK3
HYDIN	SIDT2
CALB2	PCSK7
ATBF1	RNF214
FOXC2	MPZL3
FOXL1	UBE4A
JPH3	MLL
MADCAM1	TMEM25
ONECUT3	ARCN1
CELF5	DDX6
C3	CCDC84
S1PR5	RPS25
BEST2	TRAPPC4
MAST1	HYOU1
NFIX	HMBS
AC022098.3	DPAGT1
SLC1A6	C2CD2L
SYDE1	HINFP
UNC13A	CBL
KCNN1	OAF
PDE4C	ZNF202
GDF15	CCDC15
CRLF1	TMEM218
TMEM59L	EI24
NCAN	CHEK1
KIRREL2	RPUSD4
AC011500.2	FAM118B
SPTBN4	SRPR
AC008537.2	FOXRED1
AXL	TIRAP
CEACAM5	ST3GAL4
CEACAM6	FLI1
PPP1R13L	NFRKB
GPR4	NCRNA00167
NOVA2	SNX19
IGFL3	NCAPD3
HIF3A	THYN1
GNG8	CCDC77
DACT3	AC021054.1
NPAS1	ERC1
AC073548.2	DCP1B
SLC8A2	FOXM1
ZNF541	TULP3
KCNA7	PARP11
TEAD2	C12orf4
PTH2	NDUFA9
SLC17A7	TNFRSF1A
CACNG7	CD27
LILRB5	TAPBPL
TNNT1	VAMP1
SYT5	NCAPD2
IL11	GAPDH
TMEM190	IFFO1
SHISA7	NOP2
AC008735.1	CHD4
MCART2	ING4
LOXHD1	ZNF384
AC051635.3	MLF2
MAPK4	USP5
RAX	TPI1
CPLX4	LRRC23
CCBE1	ATN1
FAM69C	PTPN6
SALL3	PHB2
	EMG1
	U47924.1
	PEX5
	FOXJ2
	NECAP1
	M6PR
	ETV6
	MANSC1
	CREBL2
	GPR19
	CDKN1B
	DDX47
	AC007688.3
	HIST4H4
	H2AFJ
	ARHGDIB
	GOLT1B
	ETNK1
	LRMP
	RASSF8
	BHLHE41
	ITPR2
	C12orf11
	FGFR1OP2
	MED21
	STK38L
	KLHDC5
	IPO8
	CAPRIN2
	FAM60A
	DENND5B
	AMN1
	C12orf35
	BICD1
	KIF21A
	ABCD2
	SLC2A13
	LRRK2
	PDZRN4
	GXYLT1
	YAF2
	PUS7L
	IRAK4
	ANO6
	ARID2
	SFRS2IP
	SLC38A1
	SLC38A2
	FAM113B
	RAPGEF3
	SLC48A1
	HDAC7
	AC121338.1
	VDR
	PFKM
	ZNF641
	DDX23
	FKBP11
	ARF3
	RHEBL1
	LMBR1L
	TROAP
	SPATS2
	MCRS1
	PRPF40B
	KIAA1602
	BCDIN3D
	RACGAP1
	SMARCD1
	DIP2B
	METTL7A
	LETMD1
	TFCP2
	POU6F1
	DAZAP2
	BIN2
	ACVR1B
	C12orf44
	EIF4B
	SPRYD3
	ZNF740
	ITGB7
	RARG
	MFSD5
	PFDN5
	C12orf10
	AAAS
	SP1
	PCBP2
	TARBP2
	ATF7
	CBX5
	HNRNPA1
	NCKAP1L
	CD63
	AC009779.1
	SARNP
	ORMDL2
	DNAJC14
	WIBG
	DGKA
	SILV
	CDK2
	RAB5B
	SUOX
	RPL41
	ESYT1
	MYL6B
	MYL6
	SMARCC2
	RNF41
	OBFC2B
	ANKRD52
	CS
	CNPY2
	PAN2
	STAT2
	SPRYD4
	BAZ2A
	ATP5B
	PTGES3
	NACA
	ZBTB39
	NAB2
	STAT6
	R3HDM2
	MARS
	DDIT3
	MBD6
	PIP4K2C
	OS9
	AGAP2
	TSPAN31
	CDK4
	MARCH9
	TSFM
	USP15
	MON2
	PPM1H
	TMEM5
	TBK1
	RASSF3
	GNS
	TBC1D30
	LEMD3
	LLPH
	HELB
	DYRK2
	NUP107
	SLC35E3
	CPSF6
	FRS2
	CCT2
	CNOT2
	THAP2
	TBC1D15
	KRR1
	PHLDA1
	BBS10
	ZDHHC17
	CCDC59
	TMTC2
	DUSP6
	BTG1
	NUDT4
	UBE2N
	MRPL42
	CRADD
	PLXNC1
	CCDC41
	NDUFA12
	VEZT
	METAP2
	SNRPF
	AMDHD1
	ELK3
	CDK17
	NEDD1
	TMPO
	SLC25A3
	IKBIP
	UHRF1BP1L
	DEPDC4
	SCYL2
	ARL1
	CHPT1
	DRAM1
	CCDC53
	HSP90B1
	TDG
	HCFC2
	NFYB
	TXNRD1
	CHST11
	C12orf45
	ALDH1L2
	APPL2
	RIC8B
	MTERFD3
	PWP1
	FICD
	USP30
	UNG
	KCTD10
	MVK
	GLTP
	TCHP
	GIT2
	ANKRD13A
	ATP2A2
	GPN3
	RAD9B
	PPTC7
	PPP1CC
	SH2B3
	ACAD10
	MAPKAPK5
	NAA25
	AC004086.1
	OAS1
	OAS2
	C12orf52
	SLC24A6
	MED13L
	FBXW8
	WSB2
	TAOK3
	SUDS3
	PRKAB1
	RAB35
	GCN1L1
	SIRT4
	TRIAP1
	RNF10
	POP5
	MLEC
	ACADS
	AC069234.1
	CAMKK2
	ANAPC5
	TMEM120B
	SETD1B
	PSMD9
	MLXIP
	CLIP1
	ZCCHC8
	RSRC2
	DENR
	HIP1R
	VPS37B
	OGFOD2
	ARL6IP4
	C12orf65
	SETD8
	TMED2
	DDX55
	GTF2H3
	ATP6V0A2
	ZNF664
	UBC
	BRI3BP
	RAN
	SFRS8
	DDX51
	NOC4L
	FBRSL1
	ZNF10
	MPHOSPH8
	ZMYM2
	CRYL1
	SAP18
	MRP63
	PARP4
	CENPJ
	RPL21
	GTF3A
	MTIF3
	POMP
	SLC46A3
	USPL1
	B3GALTL
	N4BP2L1
	N4BP2L2
	EXOSC8
	FAM48A
	UFM1
	C13orf23
	COG6
	FOXO1
	MRPS31
	ELF1
	WBP4
	KBTBD6
	C13orf15
	KIAA0564
	AKAP11
	EPSTI1
	TSC22D1
	COG3
	ZC3H13
	LCP1
	LRRC63
	LRCH1
	MED4
	RCBTB2
	FNDC3A
	RCBTB1
	EBPL
	KPNA3
	TRIM13
	RNASEH2B
	INTS6
	VPS36
	SUGT1
	TDRD3
	PIBF1
	KLF5
	UCHL3
	FBXL3
	MYCBP2
	SLAIN1
	EDNRB
	RBM26
	TGDS
	STK24
	TM9SF2
	TPP2
	ERCC5
	ARGLU1
	ABHD13
	CARS2
	ING1
	ANKRD10
	DCUN1D2
	RASA3
	BCL2L2
	PSME1
	C14orf21
	GNG2
	C14orf37
	RAD51L1
	PNMA1
	AF111167.1
	TRMT61A
	CYFIP1
	NIPA2
	AC124312.1
	UBE3A
	NDNL2
	KLF13
	FMN1
	C15orf24
	TMEM85
	SLC12A6
	LPCAT4
	AQR
	ZNF770
	SPRED1
	FSIP1
	EIF2AK4
	SRP14
	BMF
	BUB1B
	IVD
	BAHD1
	C15orf57
	RPUSD2
	CASC5
	GCHFR
	ZFYVE19
	SPINT1
	CHAC1
	INO80
	AC012652.1
	RTF1
	TYRO3
	MGA
	MAPKBP1
	VPS39
	GANC
	SNAP23
	HAUS2
	STARD9
	TTBK2
	UBR1
	LCMT2
	ZSCAN29
	TP53BP1
	SERF2
	HYPK
	CTDSPL2
	AC009996.1
	EIF3J
	SHF
	SPATA5L1
	PLDN
	SQRDL
	DUT
	COPS2
	GALK2
	DTWD1
	TRPM7
	AC012100.1
	AP4E1
	ARPP19
	KIAA1370
	RSL24D1
	CCPG1
	NEDD4
	RFX7
	TEX9
	ZNF280D
	TCF12
	GRINL1A
	RNF111
	GTF2A2
	BNIP2
	NARG2
	C2CD4A
	RAB8B
	USP3
	FAM96A
	SNX1
	PPIB
	CSNK1G1
	TRIP4
	ZNF609
	CTD-2017F17.1
	ANKDD1A
	MTFMT
	PDCD7
	DPP8
	PTPLAD1
	C15orf44
	DENND4A
	RAB11A
	DIS3L
	SNAPC5
	RPL4
	AAGAB
	MAP2K5
	PIAS1
	CALML4
	CLN6
	FEM1B
	ANP32A
	GLCE
	RPLP1
	TLE3
	PKM2
	PARP6
	ADPGK
	NPTN
	PML
	UBL7
	ARID3B
	CLK3
	EDC3
	CSK
	MPI
	COX5A
	SCAMP5
	PPCDC
	C15orf39
	SIN3A
	SNUPN
	IMP3
	SNX33
	UBE2Q2
	FBXO22
	HMG20A
	TBC1D2B
	SH2D7
	IDH3A
	IREB2
	PSMA4
	MORF4L1
	TMED3
	ZFAND6
	FAH
	FAM108C1
	MESDC2
	IL16
	STARD5
	WHAMM
	FAM103A1
	C15orf40
	SCAND2
	NMB
	SEC11A
	MRPL46
	MRPS11
	ISG20
	ABHD2
	FANCI
	POLG
	AP3S2
	IDH2
	SEMA4B
	CIB1
	C15orf58
	NGRN
	CRTC3
	MAN2A2
	UNC45A
	RCCD1
	VPS33B
	MCTP2
	LRRC28
	LINS1
	LRRK1
	CHSY1
	AC023024.2
	SNRPA1
	TM2D3
	TARSL2
	ITFG3
	SOLH
	PIGQ
	RAB40C
	UBE2I
	C16orf42
	GNPTG
	C16orf91
	CLCN7
	MAPK8IP3
	NME3
	SPSB3
	HAGH
	NDUFB10
	RPS2
	ZNF598
	TSC2
	TRAF7
	PGP
	TBC1D24
	ATP6V0C
	TCEB2
	ZNF213
	ZNF200
	ZNF263
	ZNF174
	NAT15
	BTBD12
	TRAP1
	CORO7
	FAM100A
	MGRN1
	ROGDI
	UBN1
	ALG1
	TMEM186
	PMM2
	USP7
	C16orf72
	DEXI
	CLEC16A
	TXNDC11
	RSL1D1
	RUNDC2A
	ERCC4
	PARN
	BFAR
	NTAN1
	C16orf63
	RPS15A
	ARL6IP1
	AC012621.2
	C16orf88
	ERI2
	LYRM1
	METTL9
	UQCRC2
	EEF2K
	POLR3E
	CDR2
	USP31
	GGA2
	NDUFAB1
	PRKCB
	RBBP6
	LCMT1
	ZKSCAN2
	XPO6
	TUFM
	SH2B1
	NFATC2IP
	SPNS1
	QPRT
	KIF22
	CDIPT
	KCTD13
	TMEM219
	TAOK2
	INO80E
	ALDOA
	PPP4C
	YPEL3
	CORO1A
	CD2BP2
	ZNF48
	ZNF771
	AC116348.1
	ZNF768
	ZNF747
	ZNF688
	ZNF785
	ZNF689
	PRR14
	SRCAP
	RNF40
	FBXL19
	ORAI3
	SETD1A
	ZNF668
	ZNF646
	ZNF720
	SHCBP1
	ITFG1
	PHKB
	LONP2
	SIAH1
	TMEM188
	PAPD5
	ADCY7
	BRD7
	SNX20
	CYLD
	AMFR
	NUDT21
	MT1X
	HERPUD1
	FAM192A
	RSPRY1
	ARL2BP
	CCDC102A
	KATNB1
	C16orf57
	CSNK2A2
	GINS3
	CNOT1
	TK2
	CKLF
	DYNC1LI2
	NAE1
	PDP2
	FAM96B
	CBFB
	C16orf70
	TRADD
	E2F4
	TMEM208
	ATP6V0D1
	CTCF
	ACD
	GFOD2
	RANBP10
	CENPT
	THAP11
	NUTF2
	EDC4
	PSKH1
	SLC12A4
	DUS2L
	NFATC3
	PLA2G15
	SLC7A6
	ZFP90
	TMCO7
	CHTF8
	CIRH1A
	VPS4A
	COG8
	NIP7
	NFAT5
	NQO1
	NOB1
	DDX19A
	ST3GAL2
	VAC14
	FTSJD1
	AP1G1
	ATXN1L
	ZNF821
	TXNL4B
	PSMD7
	GLG1
	CFDP1
	TERF2IP
	MON1B
	WWOX
	CENPN
	ATMIN
	GAN
	PLCG2
	HSBP1
	MBTPS1
	HSDL1
	USP10
	COX4NB
	FBXO31
	MAP1LC3B
	BANP
	ZC3H18
	CYBA
	RNF166
	CTU2
	ACSF3
	CHMP1A
	C16orf55
	CENPBD1
	C17orf97
	GEMIN4
	RNMTL1
	GLOD4
	TIMM22
	YWHAE
	CRK
	INPP5K
	PITPNA
	SLC43A2
	PRPF8
	SMYD4
	RPA1
	SMG6
	TSR1
	MNT
	KIAA0664
	TMEM93
	GSG2
	C17orf85
	ATP2A3
	ZZEF1
	ANKFY1
	MYBBP1A
	PELP1
	PSMB6
	MINK1
	RNF167
	PFN1
	KIF1C
	ZFP3
	RABEP1
	C1QBP
	DERL2
	MIS12
	KIAA0753
	XAF1
	RNASEK
	C17orf49
	SLC16A13
	ACADVL
	PHF23
	GABARAP
	DULLARD
	EIF5A
	GPS2
	ZBTB4
	AMAC1L3
	POLR2A
	TNFSF13
	SENP3
	EIF4A1
	CD68
	MPDU1
	FXR2
	SAT2
	WRAP53
	LSMD1
	TRAPPC1
	CNTROB
	PER1
	VAMP2
	TMEM107
	C17orf59
	RANGRF
	KRBA2
	RPL26
	STX8
	TTC19
	TRPV2
	MPRIP
	FLCN
	MED9
	SREBF1
	LRRC48
	ATPAF2
	LLGL1
	SMCR7
	TOP3A
	SMCR8
	AKAP10
	MAP2K3
[truncated: 3,271 more rows]
