# Supplementary material for: Genome-wide profiling of histone H3 lysine 27 and lysine 4 trimethylation in multiple myeloma reveals the importance of Polycomb gene targeting and highlights EZH2 as a potential therapeutic target
Source: Oncotarget. 2016 Jan 7;7(6):6809–23. doi: 10.18632/oncotarget.6843 (PMC4872750; doi:10.18632/oncotarget.6843)
Supplement: Supplementary file 3 [file oncotarget-07-6809-s003.xlsx]

## Sheet: Sheet1
Unique MM H3H27me3 and bivalent targets used for oncomine
MM_unique_H3K27me3_targets	MM_unique_bivalent_targets
TCN1	ANKRD33B
MS4A13	C16orf13
SCGB1D1	CCNO
FGF4	PDE8B
FGF3	HOMER1
KRTAP5-10	RASGRF2
CRYAB	NR2F1
HTR3B	TSLP
HTR3A	ANKRD43
TMPRSS13	FOXQ1
SCN4B	FOXC1
THY1	SLC22A23
HEPACAM	TFAP2A
PRMT8	ELOVL2
VWF	FAM65B
AQP2	LST1
ACVRL1	FOXP4
KRT7	PRICKLE4
AC021066.1	C6orf154
KRT86	TMEM151B
KRT83	RUNX2
KRT85	DST
KRT84	B3GAT2
KRT75	CNR1
KRT71	POU3F2
KRT74	AIM1
KRT73	SOBP
KRT76	VGLL2
KRT3	NKAIN2
HOXC13	EYA4
HOXC12	TCF21
ASCL4	PHACTR2
TRPV4	UST
P2RX2	C6orf97
SACS	DLL1
PRHOXNB	TWIST1
C13orf33	IGF2BP3
OTUD7A	HOXA4
RYR3	HOXA9
PLA2G4D	HOXA11
TGM7	CHN2
GLDN	IGFBP3
ALDH1A2	DLX5
THSD4	MUC3A
TMEM202	GRM8
HCN4	PODXL
C15orf60	FAM131B
CCDC33	SMARCD3
CYP1A2	DUSP4
CPLX3	RBPMS
ACSBG1	FGFR1
CHRNA3	TOX
RASGRF1	BHLHE22
IL16	MSC
BNC1	ZFHX4
RHCG	HEY1
PLIN1	SNX16
SFTA3	C8orf47
ABHD12B	KCNQ3
SLC6A3	DMRT2
BHMT	ARID3C
NEUROG1	GNAQ
SPOCK1	LHX2
FGF1	GRRP1
CDX1	FGR
SLC6A7	PTPRU
CAMK2A	BAI2
FAT2	DLGAP3
KCNIP1	MACF1
BTNL9	MYCL1
MOG	HIVEP3
HLA-G	RNF220
TRIM40	FOXD3
C6orf15	GNG12
TNXB	GIPC2
HLA-DQA2	WDR63
IP6K3	VANGL1
TULP1	AL583842.3
C6orf126	PDE4DIP
PNPLA1	SEC22B
AL353597.1	HFE2
KCNK17	ANKRD35
TREML4	NBPF15
NCR2	PLEKHO1
MDFI	CA14
GUCA1A	EFNA1
RP1-139D8.6	THBS3
CAPN11	LMNA
SPATS1	C1orf61
IL17F	NTRK1
RAET1L	KIRREL
MAS1	VANGL2
UNC93A	PCP4L1
C6orf123	ILDR2
UNCX	LHX4
AMZ1	KIAA1614
NPVF	NR5A2
KIAA0087	LMOD1
ADCYAP1R1	RASSF5
IGFBP1	HLX
MLXIPL	C1orf95
ELN	PGBD5
GJC3	GNG4
ACTL6B	EDARADD
EPO	KIF26B
MUC17	ID2
SERPINE1	ASAP2
C7orf52	CYS1
MOGAT3	OSR1
MYL10	EFR3B
PAX4	EPAS1
SVOPL	OTX1
CRYGN	MEIS1
VIPR2	DYSF
DEFB136	LBX2
FGF17	DOK1
SFTPC	ATOH8
PHYHIP	REEP1
PEBP4	NCRNA00164
ADRA1A	TBR1
STMN4	SP5
CHRNA2	GAD1
SCARA5	DLX1
GOT1L1	DLX2
SOX17	SP9
MOS	NEUROD1
C8orf84	TMEFF2
RGS22	SATB2
C8orf85	NRP2
ADCY8	WNT10A
LY6K	CCDC140
CYP11B2	SGPP2
OR2S2	SERPINE2
CCIN	C2orf72
COL15A1	RFTN1
C9orf4	SATB1
PALM2	THRB
MORN5	ITGA9
PTGES	CDCP1
RP11-88G17.6	PTH1R
ADAMTSL2	ARHGEF3
OLFM1	GPR27
LHX3	GLT8D4
LCNL1	FSTL1
CCDC27	SEMA5B
CA6	HEG1
C1orf187	MGLL
NPPB	TMEM108
TNFRSF8	C3orf72
C1orf196	PCOLCE2
PADI3	PAQR9
PAX7	ZIC1
PLA2G5	SHOX2
VWA5B1	RSRC1
MYOM3	SCHIP1
SLC30A2	AC112641.1
TRIM63	C3orf57
AIM1L	TNIK
OPRD1	SOX2
TINAGL1	IGF2BP2
SPOCD1	HES1
GJB3	SENP5
GRIK3	NKX3-2
RSPO1	AC118282.3
FAM183A	PDGFRA
KNCN	PPEF2
FOXE3	FRAS1
PCSK9	BMPR1B
KANK4	SGMS2
PROK1	NEUROG2
NGF	SMAD1
REG4	FHDC1
GJA5	HAND2
CRCT1	FAM149A
PGLYRP4	INSM1
DCST1	HUNK
CADM3	OLIG1
CCDC19	CBR3
SLAMF9	SHISA8
ATP1A2	GATA3
ATP1A4	BMI1
RGS4	SPAG6
LRRC52	NRP1
MAEL	BX322613.1
GPA33	FGF8
TNR	PSD
PAPPA2	NEURL
ASTN1	RBM20
LAMC2	RGS10
PKP1	HMX3
TNNT2	DHX32
TNNI1	FANK1
GPR37L1	DCHS1
SYT2	BDNF
MYOG	MPPED2
MYBPH	PAX6
PRELP	LMO2
KISS1	ABTB2
GOLT1A	FJX1
CNTN2	ALX4
IL20	LRP4
IL24	KLHL35
FCAMR	BTG4
LAMB3	BACE1
RD3	ABCG4
AC104794.4	PVRL1
CIB4	SORL1
KCNK3	PKNOX2
TRIM54	FEZ1
GCKR	CACNA1C
CAPN13	PTMS
ABCG5	LAG3
ABCG8	ARNTL2
CLEC4F	ACCN2
C2orf78	HOXC9
FAM176A	NXPH4
CNGA3	SHMT2
MALL	NDUFA4L2
C1QL2	SLC26A10
MYO7B	HMGA2
NXPH2	IRAK3
HOXD9	SMAD9
PTH2R	PCDH8
CXCR1	OCA2
PTPRN	DLL4
ACCN4	ONECUT1
SPATA3	MYO1E
TRPM8	FAM81A
COL6A3	RBPMS2
MLPH	SMAD6
RAMP1	SEMA7A
AC011298.2	ISL2
AC104809.3	ALDH1A3
TMEM40	RAB34
FGD5	UNC45B
HHATL	C17orf96
FAM19A4	AC087650.8
ROPN1	AC087650.1
RP11-723O4.6	GJC1
FETUB	SKAP1
HRG	HOXB4
RTP1	HOXB8
MASP1	SPATA20
SST	NOG
PHOX2B	PPM1E
RP11-542P2.1	FAM20A
DEFB126	2015-09-09
PDYN	AC120024.1
BPI	BAHCC1
JPH2	HSD11B2
CYP24A1	ADAMTS10
BMP7	PDE4A
PCK1	RTBDN
C20orf85	DLL3
ANKRD60	PVRL2
APCDD1L	AP001005.2
ZNF831	KIAA0802
EDN3	TUBB6
NTSR1	RNF152
KCNE1
KCNJ6
C21orf88
DSCAM
FAM3B
TMPRSS2
DNMT3L
GSC2
NEFH
SEC14L3
SEC14L4
SLC5A1
SLC5A4
SYN3
C22orf33
TMPRSS6
FAM83F
MPPED1
KIAA1644
MOV10L1
IL2RA
FRMD4A
DRGX
CHAT
COL13A1
NPFFR1
PLAC9
SLC16A12
LGI1
DNTT
OPALIN
PKD2L1
COL17A1
HABP2
VWA2
SLC18A2
EMX2
FGFR2
GPR26
KRTAP5-1
KRTAP5-5
MRVI1
USH1C
MYOD1
ELF5
SLC1A2
PAMR1
PRIMA1
ALOX15B
ALOX12B
ARHGEF15
RNF222
HS3ST3A1
NOS2
SEZ6
PPP1R1B
TNS4
KRT222
KRT26
KRT27
KRT23
KRT32
KRT19
KRT9
ZNF385C
MEOX1
SOST
CD300LG
PYY
AC217771.1
TBKBP1
PRAC
GIP
B4GALNT2
TMEM92
CA10
RNF43
CA4
MARCH10
C17orf77
GRIN2C
FADS6
OTOP2
OTOP3
CYGB
ST6GALNAC1
DNAH17
C1QTNF1
AC073624.1
ENPP7
SRL
HS3ST2
GSG1L
SEZ6L2
FAM57B
SALL1
MT3
MT1B
MT1G
CNGB1
CALB2
JPH3
CEACAM5
CEACAM6
IGFL3
HIF3A
SLC8A2
ZNF541
LILRB5
TMEM190
MCART2
LOXHD1
CPLX4
FAM69C
SALL3
