# Supplementary material for: Genome-wide profiling of histone H3 lysine 27 and lysine 4 trimethylation in multiple myeloma reveals the importance of Polycomb gene targeting and highlights EZH2 as a potential therapeutic target
Source: Oncotarget. 2016 Jan 7;7(6):6809–23. doi: 10.18632/oncotarget.6843 (PMC4872750; doi:10.18632/oncotarget.6843)
Supplement: Supplementary file 4 [file oncotarget-07-6809-s004.xlsx]

## Sheet: Differentially_regulated_genes
INA6 UNC1999 significantly regulated genes
Up regulated
Transcripts Cluster Id	FC ([UNC1999] vs [UNC2400])	Log FC ([UNC1999] vs [UNC2400])	FC (abs) ([UNC1999] vs [UNC2400])	genesymbol	genedescription
18693288	1.616883	0.69321537	1.616883	RGS1	regulatorofG-proteinsignaling1
18694583	1.5990068	0.677176	1.5990068	TRAF3IP3	TRAF3interactingprotein3
18695092	1.7393011	0.7985077	1.7393011	MARC2	mitochondrialamidoximereducingcomponent2
18699267	2.2338333	1.1595216	2.2338333	ID3	inhibitorofDNAbinding3,dominantnegativehelix-loop-helixprotein
18699772	1.7840811	0.83518124	1.7840811	IFI6	interferon,alpha-inducibleprotein6
18699931	2.3099306	1.2078495	2.3099306	LAPTM5	lysosomalproteintransmembrane5
18703561	1.527877	0.6115284	1.527877	GBP4	guanylatebindingprotein4
18713328	1.6179363	0.69415474	1.6179363	FCGR2B	FcfragmentofIgG,lowaffinityIIb,receptor(CD32)
18713342	1.6599493	0.7311392	1.6599493	FCGR2C	FcfragmentofIgG,lowaffinityIIc,receptorfor(CD32)(gene/pseudogene)
18714688	1.7076877	0.7720442	1.7076877	ID2	inhibitorofDNAbinding2,dominantnegativehelix-loop-helixprotein
18725649	1.5185139	0.6026602	1.5185139	SP100
18727548	2.1976018	1.1359301	2.1976018	FAM49A	familywithsequencesimilarity49,memberA
18737727	3.1464543	1.653727	3.1464543	DOCK10	dedicatorofcytokinesis10
18749447	1.8523021	0.8893194	1.8523021	SOX2	SRY(sexdeterminingregionY)-box2
18763858	1.5549128	0.63683367	1.5549128	KIT	v-kitHardy-Zuckerman4felinesarcomaviraloncogenehomolog
18772598	1.5493047	0.6316209	1.5493047	ELOVL6	ELOVLfattyacidelongase6
18777377	1.5807313	0.6605921	1.5807313	MAP3K1	mitogen-activatedproteinkinasekinasekinase1,E3ubiquitinproteinligase
18785190	1.5140606	0.598423	1.5140606	HMGCS1	3-hydroxy-3-methylglutaryl-CoAsynthase1(soluble)
18785571	2.4506683	1.2931752	2.4506683	PLK2	polo-likekinase2
18795731	1.7462213	0.8042364	1.7462213	OGFRL1	opioidgrowthfactorreceptor-like1
18799619	1.5940908	0.6727338	1.5940908	DEK
18799785	2.155728	1.1081753	2.155728	FAM65B	familywithsequencesimilarity65,memberB
18805209	1.5157967	0.6000762	1.5157967	MAP3K5	mitogen-activatedproteinkinasekinasekinase5
18811900	1.5892093	0.6683092	1.5892093	PEG10	paternallyexpressed10
18830381	1.5649962	0.6461592	1.5649962	SQLE	squaleneepoxidase
18833757	1.5943136	0.6729355	1.5943136	PDE7A	phosphodiesterase7A
18845247	1.588437	0.6676078	1.588437	B4GALT1	UDP-Gal:betaGlcNAcbeta1,4-galactosyltransferase,polypeptide1
18854848	1.6706846	0.7404394	1.6706846	PLS3	plastin3
18874445	1.84863	0.8864565	1.84863	MYOF	myoferlin
18878913	1.5882474	0.66743565	1.5882474	PDE3B	phosphodiesterase3B,cGMP-inhibited
18885136	1.9772819	0.9835186	1.9772819	SORL1	sortilin-relatedreceptor,L(DLRclass)Arepeatscontaining
18885597	1.509838	0.59439373	1.509838	APLP2	amyloidbeta(A4)precursor-likeprotein2
18897694	1.5207249	0.6047592	1.5207249	NCKAP1L	NCK-associatedprotein1-like
18903424	1.601238	0.6791878	1.601238	GPRC5D	Gprotein-coupledreceptor,familyC,group5,memberD
18905971	1.7995197	0.8476119	1.7995197	GTSF1	gametocytespecificfactor1
18912210	1.7116607	0.7753968	1.7116607	ALOX5AP	arachidonate5-lipoxygenase-activatingprotein
18917065	1.7075732	0.7719474	1.7075732	GPR18	Gprotein-coupledreceptor18
18919666	1.7532282	0.8100138	1.7532282	PRKCH	proteinkinaseC,eta
18928521	1.5756844	0.6559787	1.5756844	THBS1	thrombospondin1
18934813	1.6352533	0.70951414	1.6352533	DMXL2	Dmx-like2
18941175	1.5691242	0.64995956	1.5691242	PRKCB	proteinkinaseC,beta
18946894	1.6903319	0.7573066	1.6903319	ARHGAP17	RhoGTPaseactivatingprotein17
18953797	5.073998	2.343123	5.073998	CCL2	chemokine(C-Cmotif)ligand2
18956668	1.5408336	0.6237111	1.5408336	PITPNC1	phosphatidylinositoltransferprotein,cytoplasmic1
18961311	1.6003766	0.6784115	1.6003766	CCL3	chemokine(C-Cmotif)ligand3
18961938	1.6348772	0.70918226	1.6348772	CCR7	chemokine(C-Cmotif)receptor7
18968524	1.5066241	0.59131956	1.5066241	SETBP1	SETbindingprotein1
18991463	1.52285	0.60677385	1.52285	RASSF2	Rasassociation(RalGDS/AF-6)domainfamilymember2
19005311	1.5446349	0.62726593	1.5446349	MLC1	megalencephalicleukoencephalopathywithsubcorticalcysts1
19075932	1.9183311	0.93985176	1.9183311		accn=NR_026665class=lncRNAname=ref=RefGeneNoncodetranscriptId=NR_026665cpcScore=3.7703600cnci=-0.3432788|accn=S79616class=mRNAlikelncRNAname=NULLref=H-invitationalv7.5transcriptId=HIT000216858cpcScore=1.6507900cnci=-0.1808494
19076420	2.0929203	1.0655174	2.0929203		accn=CR542162class=mRNAlikelncRNAname=NULLref=H-invitationalv7.5transcriptId=HIT000269031cpcScore=1.4447200cnci=-0.2323796
19078151	1.5109457	0.59545183	1.5109457		accn=AL080074class=mRNAlikelncRNAname=NULLref=H-invitationalv7.5transcriptId=HIT000024195cpcScore=-1.1901500cnci=-0.4603623
19144723	1.887386	0.91638947	1.887386	ID2B	inhibitorofDNAbinding2B,dominantnegativehelix-loop-helixprotein(pseudogene)
19156920	1.667566	0.73774385	1.667566		accn=NULLclass=lncRNAname=ref=UCSCGeneNoncodetranscriptId=uc011bfh.1cpcScore=1.6423300cnci=-0.2776299
19178574	1.6865544	0.75407887	1.6865544		accn=NR_026892class=lncRNAname=ref=RefGeneNoncodetranscriptId=NR_026892cpcScore=-0.9666250cnci=-0.2540893|accn=CR594181class=mRNAlikelncRNAname=HumanlncRNAref=JounralRNAtranscriptId=2292cpcScore=-0.7853090cnci=-0.2003959|accn=BC004397class=mRNAlikelncRNAname=HumanlncRNAref=JounralRNAtranscriptId=2293cpcScore=-1.0423300cnci=-0.2073841
19268080	1.6772997	0.7461405	1.6772997		accn=AK057151class=mRNAlikelncRNAname=HumanlncRNAref=JounralRNAtranscriptId=3684cpcScore=-1.2555600cnci=-0.3859167
19272290	1.5949281	0.6734915	1.5949281		accn=BC009728class=mRNAlikelncRNAname=NULLref=H-invitationalv7.5transcriptId=HIT000087368cpcScore=0.7116120cnci=-0.3006748
19294261	1.8173832	0.86186266	1.8173832		accn=AY266364class=mRNAlikelncRNAname=HumanlncRNAref=JounralRNAtranscriptId=5346cpcScore=2.0354400cnci=-0.1944812
19294874	1.6168147	0.69315434	1.6168147		accn=U50573class=mRNAlikelncRNAname=NULLref=H-invitationalv7.5transcriptId=HIT000220178cpcScore=1.0260400cnci=-0.2122859
19335295	1.9917258	0.99401903	1.9917258		accn=NR_027621class=lncRNAname=ref=RefGeneNoncodetranscriptId=NR_027621cpcScore=2.4650300cnci=-0.2564994|accn=U60118class=mRNAlikelncRNAname=NULLref=H-invitationalv7.5transcriptId=HIT000220620cpcScore=1.5601100cnci=-0.0910365
19359403	1.9772016	0.98345995	1.9772016		accn=M73837class=mRNAlikelncRNAname=HumanlncRNAref=JounralRNAtranscriptId=2497cpcScore=3.9126000cnci=-0.1120162
19360716	1.6031698	0.6809273	1.6031698		accn=NR_027653class=lncRNAname=ref=RefGeneNoncodetranscriptId=NR_027653cpcScore=2.4234200cnci=-0.2533982
19362014	1.7391579	0.79838896	1.7391579		accn=D87465class=mRNAlikelncRNAname=HumanlncRNAref=JounralRNAtranscriptId=2519cpcScore=8.6420300cnci=-0.1601822
19388371	2.197546	1.1358933	2.197546		accn=BC040643class=mRNAlikelncRNAname=HumanlncRNAref=JounralRNAtranscriptId=3607cpcScore=-1.0975300cnci=-0.3162465
19388527	1.5938026	0.67247295	1.5938026		accn=NR_024515class=lncRNAname=ref=RefGeneNoncodetranscriptId=NR_024515cpcScore=14.5988000cnci=-0.1655781
19481836	1.5436438	0.6263399	1.5436438		accn=NR_037613class=lncRNAname=ref=RefGeneNoncodetranscriptId=NR_037613cpcScore=3.6787600cnci=-0.1573354|accn=NR_037619class=lncRNAname=ref=RefGeneNoncodetranscriptId=NR_037619cpcScore=3.2000200cnci=-0.1567152
19508327	1.6356707	0.70988226	1.6356707		accn=CR595320class=mRNAlikelncRNAname=HumanlncRNAref=JounralRNAtranscriptId=5194cpcScore=1.2017700cnci=-0.1943443|accn=AF043339class=mRNAlikelncRNAname=NULLref=H-invitationalv7.5transcriptId=HIT000063736cpcScore=0.6654260cnci=-0.1958164|accn=D63785class=mRNAlikelncRNAname=NULLref=H-invitationalv7.5transcriptId=HIT000101688cpcScore=0.8019050cnci=-0.1282642
19515391	1.8222847	0.8657484	1.8222847		accn=AL832945class=mRNAlikelncRNAname=HumanlncRNAref=JounralRNAtranscriptId=2300cpcScore=-1.1700800cnci=-0.3063970
19538094	2.3728724	1.2466345	2.3728724		accn=NULLclass=lincRNAname=HumanlincRNAref=ScriptureReconstructionLincRNAsByLuotranscriptId=linc_luo_2008cpcScore=-1.3472300cnci=-0.2794735|accn=AK123333class=mRNAlikelncRNAname=HumanlncRNAref=JounralRNAtranscriptId=1068cpcScore=-0.9606880cnci=-0.3307942
19538903	2.2408319	1.1640344	2.2408319		accn=L29140class=mRNAlikelncRNAname=NULLref=H-invitationalv7.5transcriptId=HIT000192783cpcScore=1.1659900cnci=-0.0272100
19539714	2.0214384	1.0153823	2.0214384		accn=M76743class=mRNAlikelncRNAname=NULLref=H-invitationalv7.5transcriptId=HIT000196381cpcScore=0.2588640cnci=-0.1440238
19553927	1.5231445	0.6070528	1.5231445		linc-SULF2-3chr20:-:46523115-46528274|linc-SULF2-3chr20:-:46523132-46528819
Down regulated
Transcripts Cluster Id	FC ([UNC1999] vs [UNC2400])	Log FC ([UNC1999] vs [UNC2400])	FC (abs) ([UNC1999] vs [UNC2400])	genesymbol	genedescription
18681933	-1.5596662	-0.64123726	1.5596662	PLOD1	procollagen-lysine,2-oxoglutarate5-dioxygenase1
18687823	-1.5453212	-0.6279068	1.5453212	LOC100129046
18691054	-1.5539926	-0.63597965	1.5539926		havana:lincRNAchromosome:GRCh37:1:157155178:157157195:1gene:ENSG00000229961gene_biotype:lincRNAtranscript_biotype:lincRNA|cdna:allchromosome:VEGA50:1:157155178:157157195:1Gene:OTTHUMG00000041327
18691321	-2.5721939	-1.3629994	2.5721939	SLAMF7	SLAMfamilymember7
18693935	-1.710493	-0.77441216	1.710493	LAX1	lymphocytetransmembraneadaptor1
18697774	-1.6484318	-0.72109413	1.6484318	SLC2A5	solutecarrierfamily2(facilitatedglucose/fructosetransporter),member5
18704900	-3.4921772	-1.8041267	3.4921772	AMPD1	adenosinemonophosphatedeaminase1
18722418	-1.5319425	-0.61536217	1.5319425	PDK1	pyruvatedehydrogenasekinase,isozyme1
18735547	-1.5162611	-0.6005182	1.5162611	FRZB	frizzled-relatedprotein
18754564	-1.6020898	-0.679955	1.6020898	LRIG1	leucine-richrepeatsandimmunoglobulin-likedomains1
18755936	-1.598854	-0.6770382	1.598854	TMEM39A	transmembraneprotein39A
18772781	-1.5767499	-0.6569538	1.5767499	SEC24D	SEC24family,memberD(S.cerevisiae)
18780625	-1.6877645	-0.7551136	1.6877645	SEC24A	SEC24family,memberA(S.cerevisiae)
18780904	-2.184352	-1.1272054	2.184352	EGR1	earlygrowthresponse1
18808731	-1.5473549	-0.62980413	1.5473549	TSPAN13	tetraspanin13
18812804	-1.5432307	-0.6259537	1.5432307		ensembl_havana_lincrna:lincRNAchromosome:GRCh37:7:104581653:104602781:1gene:ENSG00000237513gene_biotype:lincRNAtranscript_biotype:processed_transcript|cdna:allchromosome:VEGA50:7:104581653:104602781:1Gene:OTTHUMG00000157277|cdna:allchromosome:VEGA50:7:104581510:104602507:1Gene:OTTHUMG00000157277
18832745	-1.5512794	-0.6334586	1.5512794	PPAPDC1B	phosphatidicacidphosphatasetype2domaincontaining1B
18840223	-1.6183598	-0.6945324	1.6183598	PSAT1	phosphoserineaminotransferase1
18841598	-1.5101064	-0.59465027	1.5101064	SLC31A1	solutecarrierfamily31(coppertransporters),member1
18876704	-1.5151861	-0.59949493	1.5151861	BNIP3	BCL2/adenovirusE1B19kDainteractingprotein3
18892009	-1.6988616	-0.7645683	1.6988616	POU2AF1	POUclass2associatingfactor1
18903217	-2.4808383	-1.3108277	2.4808383	CD69
18908278	-1.5754772	-0.6557889	1.5754772	ALDH1L2	aldehydedehydrogenase1family,memberL2
18915301	-1.7201151	-0.78250504	1.7201151	DCLK1	doublecortin-likekinase1
18917630	-1.5829077	-0.66257715	1.5829077	SOHLH2|CCDC169-SOHLH2	spermatogenesisandoogenesisspecificbasichelix-loop-helix2|CCDC169-SOHLH2readthrough
18946078	-1.737281	-0.79683113	1.737281	TXNDC11	thioredoxindomaincontaining11
18949520	-1.693548	-0.76004887	1.693548	SLC7A5	solutecarrierfamily7(aminoacidtransporterlightchain,Lsystem),member5
19003399	-1.5981112	-0.67636776	1.5981112	XBP1	X-boxbindingprotein1
19005880	-1.531161	-0.61462593	1.531161	IGLV3-1	immunoglobulinlambdavariable3-1
19070443	-1.6188252	-0.69494724	1.6188252		accn=NR_034091class=lncRNAname=ref=RefGeneNoncodetranscriptId=NR_034091cpcScore=-0.4259350cnci=-0.2189415
19071570	-1.7720525	-0.82542133	1.7720525		linc-KIRREL-3chr1:+:157152694-157157512|linc-KIRREL-3chr1:+:157155177-157157195
19073658	-1.7977084	-0.846159	1.7977084		accn=NR_024180class=lncRNAname=ref=RefGeneNoncodetranscriptId=NR_024180cpcScore=6.4166300cnci=-0.1245860|accn=AF479408class=mRNAlikelncRNAname=NULLref=H-invitationalv7.5transcriptId=HIT000080429cpcScore=0.5806420cnci=-0.1445589
19155846	-1.6171322	-0.6934376	1.6171322		accn=Z25428class=mRNAlikelncRNAname=NULLref=H-invitationalv7.5transcriptId=HIT000326709cpcScore=0.6784860cnci=-0.2251490
19268116	-1.6300163	-0.70488644	1.6300163		accn=CR627312class=mRNAlikelncRNAname=HumanlncRNAref=JounralRNAtranscriptId=3685cpcScore=-0.9728220cnci=-0.3593078|accn=NULLclass=lncRNAname=ref=UCSCGeneNoncodetranscriptId=uc003taq.2cpcScore=-0.9218920cnci=-0.4213637
19269624	-1.5635382	-0.6448145	1.5635382		accn=BC061919class=mRNAlikelncRNAname=HumanlncRNAref=JounralRNAtranscriptId=3757cpcScore=-0.8636130cnci=-0.1977145|linc-MLL5chr7:+:104581509-104602507|linc-MLL5chr7:+:104581652-104602779
19269957	-1.6219561	-0.69773483	1.6219561		accn=CR598627class=mRNAlikelncRNAname=NULLref=H-invitationalv7.5transcriptId=HIT000277822cpcScore=-1.1923600cnci=-0.3563015
19387290	-1.6459644	-0.7189331	1.6459644		accn=NR_037193class=lncRNAname=ref=RefGeneNoncodetranscriptId=NR_037193cpcScore=5.7013500cnci=-0.2738586
19415857	-2.3361619	-1.2241402	2.3361619		accn=NR_026671class=lncRNAname=ref=RefGeneNoncodetranscriptId=NR_026671cpcScore=1.8290900cnci=-0.2775688|accn=NR_026672class=lncRNAname=ref=RefGeneNoncodetranscriptId=NR_026672cpcScore=1.5625200cnci=-0.2744780
19417282	-1.6122575	-0.68908215	1.6122575		accn=NR_027752class=lncRNAname=ref=RefGeneNoncodetranscriptId=NR_027752cpcScore=11.5974000cnci=-0.2957098
19428321	-2.1356428	-1.0946703	2.1356428		accn=NULLclass=lncRNAname=ref=UCSCGeneNoncodetranscriptId=uc001uvg.2cpcScore=-1.3500300cnci=-0.4583363
19507955	-1.513883	-0.5982537	1.513883		accn=BC012754class=mRNAlikelncRNAname=HumanlncRNAref=JounralRNAtranscriptId=2979cpcScore=0.2251830cnci=-0.2472457
19519259	-1.5484942	-0.63086605	1.5484942	JUNB	junBproto-oncogene
