# Supplementary material for: Genome-wide profiling of histone H3 lysine 27 and lysine 4 trimethylation in multiple myeloma reveals the importance of Polycomb gene targeting and highlights EZH2 as a potential therapeutic target
Source: Oncotarget. 2016 Jan 7;7(6):6809–23. doi: 10.18632/oncotarget.6843 (PMC4872750; doi:10.18632/oncotarget.6843)
Supplement: Supplementary file 5 [file oncotarget-07-6809-s005.xlsx]

## Sheet: ugc_471_report
Samples	total	unique
Patient1 _H3K27me3	58865167	38201189
Patient1 _H3K4me3	60097081	36216286
Patient2_H3K27me3	57658929	36440881
Patient3_H3K4me3	47072645	28218740
Patient3_H3K27me3	58948745	37402122
Patient2_H3K4me3	50715020	31260319
Patient4_H3K27me3	41136376	26134853
Patient4_H3K4me3	63859338	39340267
PC1 input	116109015	89918151
PC1 H3K4me3	81846004	63435588
PC1 H3K27me3	93377615	72664312
PC2 input	65669222	51948826
PC2 H3K4me3	88382703	67964329
PC2 H3K27me3	111260992	87692057
RNA seq	68911682	55471689
